# Supplementary material for: A closed Candidatus Odinarchaeum chromosome exposes Asgard archaeal viruses
Source: Nat Microbiol. 2022 Jun 27;7(7):948–52. doi: 10.1038/s41564-022-01122-y (PMC9246712; doi:10.1038/s41564-022-01122-y)
Supplement: Supplementary file 3 — Table 1. Analysis of contigs longer than 5 kbp obtained from an assembly of Illumina reads using Unicycler v.0.4.4. The blue rows correspond to contigs that were merged using long-range PCR, Nanopore sequencing and hybrid assembly to close the Odinarchaeum chromosome. The orange rows represent bona fide extrachromosomal mobile elements. Table 2. CRISPR spacer analysis. CRISPR spacer information was obtained from CRISPRDetect and is shown separately for the two CRISPR arrays (Fig. 1). Additional columns include similarity searches performed with Spacepharer (orange) and BlastN (blue). Table 3. Annotation of mobile elements. Orange cells represent contigs containing CRISPR spacer targets from Ca. Odinarchaeum, while grey cells represent contigs with homologous pPolB. Yellow cells represent annotation of key viral proteins. Table 4. Minimal information for uncultivated viruses (MIUViGs) associated to new viruses. Table 5. Primers used for long-range PCR. Table 6. Long-range PCR cycling parameters. [file 41564_2022_1122_MOESM3_ESM.xlsx]

## Sheet: Table S1
Table S1. Contigs with lengths longer than 5 kb obtained from an assembly of illumina reads using Unicycler v0.4.4. Blue rows correspond to contigs that were merged using long-range PCR, Nanopore sequencing and hybrid assembly to close the Odinarchaeum chromosome. Orange rows represent bona fide extrachromosomal mobile elements.
Contig number	Length	GC content	Mean read depth	Median read depth	Circularity	CDSs	rRNAs	tRNAs	CRISPR array	Notes	Previous assembly correspondance	Notes	CRISPR spacer hits (Spacepharer)	CRISPR spacer hits (BlastN: 0 mismatches, 100% query coverage)	CRISPR spacer hits (BlastN: 2 mismatches, 100% query coverage)
1	1406853	0.3803	29.2179	29	-	1491	16S+23S+5S	12	2	Incomplete chromosome	MDVT01000004+MDVT01000006+MDVT01000007
2	12702	0.3543	97.9905	99	-	25	0	0	0	Muninn virus	MDVT01000005	55 bp palindromic repeat at both ends, 100% identity	28	3	8
3	10622	0.3449	20.7148	21	-	12	0	0	0	Cas genes	MDVT01000001
4	9107	0.451	7.06929	7	-	13	0	0	0	Mobile element 1	MDVT01000009		5	3	4
5	8008	0.368	8.80582	8	-	12	0	0	0	Mobile element 2	MDVT01000003		3	1	2
6	7373	0.4667	24.0716	24	TRUE	14	0	0	0	Huginn virus	MDVT01000002	Circular contig predicted by Unicycler v0.4.4; 8 read pairs connecting the two contig boundaries; alternative permutations of the contig obtained in this assembly and the previous version of the assembly published in 2017	1	2	3
7	6566	0.5437	72.6861	64	-	2	16S+23S	2	0	rRNA operon		16S is 99.4% identical to Methanomethylicus (Verstraetearchaeia)
8	6105	0.6111	96.9833	102	-	1	16S+23S	0	0	rRNA operon		16S is 99.7% identical to Thermofilum (Thermoprotei)
9	6054	0.3599	7.61645	8	-	9	0	0	0	Virus	MDVT01000008	3 ORFs are homologous to ORFs in Muninnvirus
10	5678	0.3536	24.0847	26	-	1	0	0	1	CRISPR array		No spacers in common with Ca. Odinarchaeum LCB_4 CRISPR array
11	5632	0.5593	242.29	153	-	0	16S+23S+5S	2	0	rRNA operon		16S is 99.6% identical to Unclassified Bacterium
12	5507	0.5039	97.5629	43	-	0	16S+23S+5S	0	0	rRNA operon		16S is 81% identical to Kryptonia (Bacteria)
13	5458	0.5742	45.7127	46	-	1	16S+23S+5S	0	0	rRNA operon		16S is 97% identical to Caldiserica (Bacteria)
14	5328	0.3425	23.1488	25	-	0	0	0	1	CRISPR array		No spacers in common with Ca. Odinarchaeum LCB_4 CRISPR array
15	5272	0.5412	66.2013	61	-	0	16S+23S	0	0	rRNA operon		16S 99.7% id to Unclassified bacterium
16	5032	0.5288	84.7172	71	-	0	16S+23S	1	0	rRNA operon		16S 99.8% id to Unclassified Thaumarchaeota/Crenarchaeota

## Sheet: Table S2
Supplementary Table S2. CRISPR spacer analysis. CRISPR spacer information was obtained from CRISPRDetect, and is shown separately for the two CRISPR arrays (Fig. 1). Additional columns include similarity searches performed with Spacepharer (orange) and BlastN (blue)
Array	1
Positions	1349732-1343614
Orientation	Reverse
Repeat sequence	GAATCTCATAAAGAGAATTGAAAG
Left flank	AAATAATAGAAAAAGAAAAAATCCCCAAAACAAAATTTAAAAAACAATGCCAAGGCTGCGGCTACTACCCCCAATGCAAAGCCCTCTAATTTTTTCTACCCTTTATAAATACTCGTGCAAGATGGAGGGTAGCGGAAACAACCCCATAAAACCAACCGGAAAAAACTTTATTTACCAAAAAACAATAAAATAACATATCG
Right flank	ATAGCTTTAATGTTTGGATCTGAGATTTTAGTGTGTTGAGTGAATCTTGTGGTGGAATTAGGGGTGTTAAATGTTTTTATAGGTGTTGTGGAGTTTTTTGTTTATTTGTGTCGATTAATTTATTTTCTTTAATTTAGTAGTGTGCTATTTAATGGTTAATTTTAAATATGTGTGGTTAGAAAAATTATATTTAATGGTTT
Score	9.68
Score detail	1:0, 2:3, 3:3, 4:0.99, 5:0, 6:0.25, 7:0.44, 8:1, 9:1,
Array family	I-A [Matched known repeat from this family]
									Spacepharer									BlastN (Spacer coverage = 100%)
Spacer number	Position	Repeat length	Repeat identity	Spacer length	Repeat sequence	Spacer sequence	Insertion/deletion	Position	Contig match	E-value	Query start	Query end	Hit start	Hit end	5'PAM|3'PAM	5'PAM|3'PAM (reverse)	Sequence	Contig match	E-value	Mismatches	Query start	Query end	Hit start	Hit end	Sequence
1	1349732	24	100.0	38	........................	ATTACAGTTTATTTTTTCAGAGGCGCTGGCTTTAAGTT			Muninn	4.388e-15	36	1	6841	6876	-|-	-|-	ATTGCAGTTTATTTTTTCAGAGGCGCTGGCTTTAAG
2	1349670	24	100.0	39	........................	CATCACTCACCGCCTTCAAAACCGGAATCGCAAAACCAA
3	1349607	24	100.0	35	........................	AGTCGTGGCTGGTGGTGTTGTCAGTCTTGTAGCTT
4	1349548	24	100.0	39	........................	ACCATCTCATTTTTTTAAACCCCCTTGATTTTTAATTAT
5	1349485	24	100.0	35	........................	TTTAATTGTTTTTTTGAAGCGTTTTAGATTTTTAA
6	1349426	24	100.0	39	........................	ATTACACCAACACGCAGAAGGGTACAACGCTGAGTTTAG
7	1349363	24	100.0	42	........................	AAACTTAGCGGAGCAGTAGGCTGATAAGGGGATTCAGCCGCA
8	1349297	24	100.0	40	........................	TTTTTCTTCCAAAACGGGAATTATATGGCTCCGGGGTACG
9	1349233	24	100.0	38	........................	CCAGCTTTTTGTAAAGCTAGCTTTTTAACTAATTCAAT
10	1349171	24	100.0	39	........................	TTTCCATGCCAGTCGTGGCTTAATAGGTATTTTATTAAC
11	1349108	24	100.0	39	........................	TTCCTCTGGCGCCCTTTCATGTAAGTGAAAGGGTACTCA
12	1349045	24	100.0	41	........................	GGTAGAATTAGACTATACTTAGCCATTCTCTCACCTCATAT
13	1348980	24	100.0	40	........................	ACAGCTTTTACTTTAAACGCTTAAGCAAAGATGAGCCTTT			Muninn	5.478e-08	3	35	11328	11296	-|AGG	-|-	AGCTTTTACTTTAAACGTTTAAACAGAGATGAT
14	1348916	24	100.0	37	........................	CGTTTATACCTAAAAGGCTGAAAACCATGTATGAGCC			Muninn	4.388e-15	37	2	11655	11620	CCC|-	-|GGG	GTTTATACCCAAAAGGCTGAAAACCATGTATGAGCC	Muninn	3.11e-14	1	1	37	11619	11655	CGTTTATACCCAAAAGGCTGAAAACCATGTATGAGCC
15	1348855	24	100.0	37	........................	AAACCGGAATCGCAAAACCAACAGCTGTAGCTAAAGG
16	1348794	24	100.0	39	........................	TTTCTAAAGTTATGAACAGCGCGTTTTTGCCTAGCTTGT
17	1348731	24	100.0	38	........................	AGGTATTTTGATACTGCCTTCTTCTCCACCGTTTATTT
18	1348669	24	100.0	39	........................	CCGGTAGCCGGCTTGGCAGTCACAACGCTACTTTAACCT
19	1348606	24	100.0	37	........................	TTAATAAATTTCTGCAAATCACTAGTGCTTTTATTAA
20	1348545	24	100.0	36	........................	TATCTGCGCCGGCTAATTTAACATAATACATTTTCC			Muninn	0.0001762	34	14	10995	10975	-|-	-|-	TAGTTTAACATAGTACATTTT
21	1348485	24	100.0	39	........................	CATCACTCACCGCCTTCAAAACCGGAATCGCAAAACCAA
22	1348422	24	100.0	39	........................	AATACTTGACATGGCGGTTATGGTCCCCAGCCTTATACT
23	1348359	24	100.0	37	........................	TTGATATGCTACTCCCTGACCGTAGTGTTGCACGTAA			Mobile element 1	6.986e-14	36	1	1862	1827	ATG|-	-|-	TTGATATGCTACTCCCTGACCGTAGTGTTGCACGTA	Mobile element 1	1.28e-16	0	1	37	1827	1863	TTGATATGCTACTCCCTGACCGTAGTGTTGCACGTAA
24	1348298	24	100.0	37	........................	GCGCCTGTTCCAGCAAGCCAGTTAGTAGTTGTTTTAG
25	1348237	24	100.0	39	........................	ACTATAAAGGCCTATGGTTCGGCGCCTCATTCAACTTAA
26	1348174	24	100.0	38	........................	GATATTAGCCTACCCAACCAGTAATTTTTCTGTACTAA
27	1348112	24	100.0	40	........................	ACAAATCTTAGGCCTATGCGCTCTTTCACGTTGTTATCTA			Mobile element 2	4.388e-15	38	3	7762	7727	-|-	-|-	AAATCTTAGGCCTATGCGCTCTTTCACGTTGTTGTC
28	1348048	24	100.0	37	........................	TAGTTGTAAGCGACGACAAGATAACACTCGTCGTCTA
29	1347987	24	100.0	39	........................	AAAGATTGGTGGTTTATTAAGCAGGATGGTGAAGCGTGG
30	1347924	24	100.0	38	........................	TTGTTCTAATTCATTTATGATTATTAGCGCCATATTAA
31	1347862	24	100.0	38	........................	CTTTAAGGTTTAAGATTATGCTCGCTGATCCGAGTAAA
32	1347800	24	100.0	40	........................	TACTCGACTATTAGGTCATTGTGGGAAAATCAGTGGATAA			Muninn	4.462e-06	1	39	11544	11506	-|-	-|-	TACACAACTTTGAGAAGTCTCTGGGAAAACCAGTGGATA
33	1347736	24	100.0	39	........................	AAGAAGTATAATAAAACATTTAAAATACGTTGAAGGAGT
34	1347673	24	100.0	39	........................	TCGCTTGGTTCGTCGCCCTGTCCAGTTTTATTGTAAGAG
35	1347610	24	100.0	39	........................	GTAATCTGCAAATTACTTAAAAGCTCATTTTTCTCATCT
36	1347547	24	100.0	38	........................	GTGTGTTAATAAGTATTTTATGATACCTCTATGATTCG
37	1347485	24	100.0	38	........................	CAATTAAAACTAGAATAAATGACACTCACACGAAAATT
38	1347423	24	100.0	39	........................	CAGACAACCACTGCGTAGTTGTTTTAGTTGTGTTGCCGA
39	1347360	24	100.0	39	........................	ATATATATATAACACATGTAAAGGAGCCTACTTTCTCCA
40	1347297	24	100.0	36	........................	GCTTCAGGATGCTCAGCCACTACGTGATAGTGTGCA
41	1347237	24	100.0	35	........................	AGCAGCCCCATCCACACTACTATACTCCCCGTGAT
42	1347178	24	100.0	35	........................	TGATATTCAGGTTGCCATAATTTAACTTTTTTAAT
43	1347119	24	100.0	39	........................	CCTATCACCATCACGCCTGTCGGCGTAATTAATTATACG
44	1347056	24	100.0	35	........................	TAGCTTTCGCATAACTGAATAGCGGGGTGGCGAAT			Muninn	3.702e-15	35	3	4829	4861	CCG|-	-|CGG	GCTTTCGCATAACTGAATAGCGGGGTGGCGAAT	Muninn	1.84e-15	0	1	35	4863	4829	TAGCTTTCGCATAACTGAATAGCGGGGTGGCGAAT
45	1346997	24	100.0	38	........................	CCATCTAAACATAGATAATATACTTTTTTTAATTCGCA
46	1346935	24	100.0	38	........................	TTGTGTTGCCGATTGTAACCGGAACGTTACCCATGTTA
47	1346873	24	100.0	37	........................	CCTCAGAGCTGCAGGTTTCCAAGGTGACTGTGTCAAG
48	1346812	24	100.0	41	........................	TACGGGATCCCGGAAGGTATATCAAACATAGTAATATACGT			Mobile element 1	6.24e-05	10	39	3622	3593	-|-	-|-	CCTGAAGGAACCACAAACATAGTAATATAC
49	1346747	24	100.0	39	........................	AACATAACCCCCGGTGGCGTAAACGTTTATCTGTAAGTT			Muninn	1.055e-09	36	1	11772	11737	-|GGG	CCC|-	AACATAACCACCGGTGGCGTAAAGGTTAATCTGCAA
50	1346684	24	100.0	38	........................	TTGTGATCAACGAGTCAAGTATTTGAAACTTAGTAGGG
51	1346622	24	100.0	37	........................	CTGCCTTCGCTTTCAACTCGTGATATGACTTCTTTGA			Muninn	6.986e-17	1	36	8137	8172	-|-	-|-	CTGCCTTCGCTTTCAACTCGTGATATGACTTCTTTG	Muninn	1.28e-16	0	1	37	8137	8173	CTGCCTTCGCTTTCAACTCGTGATATGACTTCTTTGA
52	1346561	24	100.0	40	........................	CCCCCGTGACCAAAACGAGAATCAGCCCCGCGGTAGCCCA
53	1346497	24	100.0	37	........................	ATTTTTTTCACCCCGGATAGGGGGATTATCAGCTTTT			Muninn	1.348e-11	35	3	4031	4063	-|CGG	CCG|-	TTTCTTCACCCCGGATAAGGGGATTATCAGCTT
54	1346436	24	100.0	38	........................	TTCTAACAGCGCTGCGGTATTTAACAAGCTGCGTGTAC			Muninn	4.388e-15	37	2	7831	7866	-|-	-|AGG	TCTAATAGCGCTGCGGTATTTAACAAGCTGCGTGTA	Muninn	8.16e-15	1	1	38	7867	7830	TTCTAATAGCGCTGCGGTATTTAACAAGCTGCGTGTAC
55	1346374	24	100.0	35	........................	CGTTATAGGTTTCTTCAACGTATTCTTTGAATAAC			Muninn	3.702e-15	34	2	7282	7314	-|-	-|ACTGGATT	GTTATAGGTTTCTTCAACGTATTCTTTGAATAA	Muninn	1.84e-15	0	1	35	7315	7281	CGTTATAGGTTTCTTCAACGTATTCTTTGAATAAC
56	1346315	24	100.0	38	........................	GTCATGTTCGGCTCCCATTTACCTCCGAGAGCCTCGAT			Muninn	0.0006343	38	3	3162	3197	-|-	-|-	CATATTAGGGTTCCAGCTACCCCCTAGCGCTTCTAT
57	1346253	24	100.0	36	........................	TTGTATTCGCCGTCAACTTTCACAAGCCGCCTCTCA			Muninn	1.321e-11	1	36	7478	7443	-|-	-|-	TTGTATTCGCCGTCAACTTTCACAAGCCTTCTCTCC
58	1346193	24	100.0	41	........................	TGTGGTGTGGCAGAGGCCCCTTAATAATGTCTTCTGCAAAG			Muninn	2.505e-11	37	2	1847	1882	-|CGG	CCG|-	GTGGTGTGGCAGAAGCCCCCTAATAATGTCCTCTGC
59	1346128	24	100.0	38	........................	TAAGACAAGTTTCGGGCGCTGGGTTGAGAAATCATTCA			Muninn	2.48e-07	2	37	12283	12248	-|-	-|-	AAAACAAGCTTCGGTCGATGGCTTGAACAATCATTC
60	1346066	24	100.0	40	........................	CATCTTTCACGTTCACTCATTCTTGTACCTCCTTTTATTT
61	1346002	24	100.0	37	........................	AGGAGCCCCGGATGTAGTGGGAAAAGACGGCATAGTG
62	1345941	24	100.0	40	........................	TTCTTCATAAACCCATTCTGAAAATTTTCCTATTCTTCGA
63	1345877	24	100.0	40	........................	TCGTTTGTTAGTATGTCTTCCCAAACATTCAATCTAATAC
64	1345813	24	100.0	41	........................	CGTAAAGCGTGGAGAGCGCTTCGCTCCCCGAGCTCAGCGAT
65	1345748	24	100.0	38	........................	ATTTTATGCAATGGCGAATTATTCGTATTAAAAAAGTT
66	1345686	24	100.0	39	........................	ACTTTTTCATCAAATTCTTCAATTAACCTATCCATTTTT
67	1345623	24	100.0	38	........................	TCAAGCACCATACCCTTCACTTTTTCATAAAATTTTAC
68	1345561	24	100.0	39	........................	GCTTTAATCAACTCTAATACCTCATTGATACTATGCCCT
69	1345498	24	100.0	40	........................	TGGGAGCGTATGATGCTCGACACCCACAAGCTCAGCCTCA
70	1345434	24	100.0	37	........................	ACACCACAAAGAGATCTGCTCTCTTCCTTTGAAGGAG
71	1345373	24	100.0	40	........................	TCAAAAACACTTTTATCAAATTCCACCTCCTCCCACGCCT
72	1345309	24	100.0	39	........................	ACTTTTTCATTAACATCACCTATAAGGGATTAAAATTAA
73	1345246	24	100.0	38	........................	CTTTTAATCCTAGTATAATCATCAAACCCTAACCTACA
74	1345184	24	100.0	38	........................	ACAACTCTCTTAAAGCTTGCAGAGTCTCTTTTTTAGGG			Muninn	4.388e-15	3	38	5224	5189	-|-	CC|-	AACTCTCTTAGAGCTTGCAGAGTCTCTTTTTTAGGG	Muninn	8.16e-15	1	1	38	5226	5189	ACAACTCTCTTAGAGCTTGCAGAGTCTCTTTTTTAGGG
75	1345122	24	100.0	37	........................	TTAACCCTGCTTTATAAGCGCATTTCTTTATGATTTT			Mobile element 1	6.986e-17	37	2	6597	6632	-|-	-|-	TAACCCTGCTTTATAAGCGCATTTCTTTATGATTTT	Mobile element 1	1.28e-16	0	1	37	6633	6597	TTAACCCTGCTTTATAAGCGCATTTCTTTATGATTTT
76	1345061	24	100.0	38	........................	ACGAAGCCGTCTTCGTTCACTGGCGTAGCTGTATCGTC
77	1344999	24	100.0	40	........................	GAAGCATCAGCACCTAGCGTTAAAATCTGATTTTCATAAT
78	1344935	24	100.0	40	........................	TGAAAGCAGGCCTGCCGCGCAGATCACTATGCCAATTATA			Mobile element 1	1.332e-18	39	1	1542	1504	-|GGG	CCC|-	TGAAAGCAGGCCTGCCGCGCAGATCACTATGCCAATTAT	Mobile element 1	2.3e-18	0	1	40	1504	1543	TGAAAGCAGGCCTGCCGCGCAGATCACTATGCCAATTATA
79	1344871	24	100.0	37	........................	ACCCTTGACTTGTTGATCAGCTCAGGCGCAGGGTTCT
80	1344810	24	100.0	38	........................	CCCGGGGAGAGGTGTTTCAAGCCCCACGCCTCATAACA
81	1344748	24	100.0	38	........................	TCCGGATCCATGCGAAGACTCCATCCTTTTTTTTAGTA
82	1344686	24	100.0	35	........................	ATTAAAAAGGGTGGGAGATGTGAAGAAAAAAATTA
83	1344627	24	100.0	39	........................	TGATAGATACCTACAAATACAGTCAGGAGAACCCATTTA
84	1344564	24	100.0	39	........................	CAGTAAGATTGATGCGATTACCGTAAACATATCGCTGCA
85	1344501	24	100.0	35	........................	TTGATAAGTCTGTGATTACTTCTTTTAACACTTCA
86	1344442	24	100.0	38	........................	CTAGTCGCCATTTTATGTAATGGCGAACCGTTTGCATT
87	1344380	24	100.0	38	........................	GACTAATTTTTTTAAGACATAAACGTCTTCATCAAACA
88	1344318	24	100.0	38	........................	GTCATTTTTTTCATTCCTCCTTTTTGTTTGTTTTTTGT
89	1344256	24	100.0	35	........................	TTGATAAGTCTGTGATTACTTCTTTTAACACTTCA
90	1344197	24	100.0	38	........................	TGATACTTCATATATTCACCTCAACCCTCTTATTATAA
91	1344135	24	100.0	41	........................	CATGGCTCAGATCTCCACACCGTCATCATCCCTTATTTTCT
92	1344070	24	100.0	40	........................	AGCTGTCGATGATAAAGCTGTCGTTGAAAAACACTACAAG			Muninn	1.523e-08	40	2	11037	10999	-|GGG	-|-	GCTGTCGATTATAAAACTGTCGTTGAAGAAAATAACCAG
93	1344006	24	100.0	39	........................	AATTCCTCATTTAAGCTAATTATGTCTCTAAATACAAAA
94	1343943	24	100.0	39	........................	AAAGATGAAGTGAGGCAAACCTAACAGCGCGAGCTTGTT			Muninn	1.581e-07	39	1	1147	1185	-|-	-|-	AAATATAAAATGCGGTAACCCTAACAACGCGAGTTTATT
95	1343880	24	100.0	41	........................	AAACTATAATTTTTTAATTCCTGTATTATTTTTTCAATCAT			Muninn	4.706e-15	41	3	4697	4735	CCT|-	TCC|AGG	ACTATAATTTTTTAATTCCTCTATTACTTTTTCAATCAT
96	1343815	24	100.0	40	........................	CGGTAAACCCAGACCTCTCTGCCACCGCTCCAGACTTCCC
97	1343751	24	100.0	39	........................	AATATTTGATTTATTTTTTGGATTATTCTTAAAACGGTT
98	1343688	24	100.0	26	........................	TAATTTTATTGTATTAGTTATTAGTG	Deletion	[1343638]
	1343638	24	79.2	0	..G.T.A.....T.A.........	|
Array	2
Positions	1360458-1363195
Orientation	Forward
Repeat sequence	GAATCTCATAAAGAGAATTGAAAG
Left flank	GAGTTAACACTCAACACAACACTTGAAAAAGCTTGCACACAAAAAATATCCACTAAATAATATTTAAACATTATAATAAGGTCTTCTAATTTTTTCTACCCTTTATAAATACTCGTGCAAGATGGAGGGTAGCGGAAACAACCCCATAAAACCAACCGGAAAAAACTTTATTTACCAAAAAACAATAAAATAACATATCG
Right flank	TGGGGCTGCGCCTTTGGGTGGGAGCGGTTTATAGAATACCTATAAGGGTTTGAAAATTCAATTTGTGGGTTGGTTGTTGTAGTTTTTTTGGTAACTTTTATATTTTGTGTCAACGTATATTATAGTACTGCTACATAAAGTATGTTGGTGGTTTCATGGGGGAGGAGGAGAGAAAGCTAGCGTGCGAGTATTTGAATTTT
Score	9.57
Score detail	1:0, 2:3, 3:3, 4:0.99, 5:0, 6:0.25, 7:0.33, 8:1, 9:1
Array family	I-A [Matched known repeat from this family]
									Spacepharer									BlastN (Spacer coverage = 100%)
Spacer number	Position	Repeat length	Repeat identity	Spacer length	Repeat sequence	Spacer sequence	Insertion/deletion	Position	Contig match	E-value	Query start	Query end	Hit start	Hit end	5'PAM|3'PAM	5'PAM|3'PAM (reverse)	Sequence	Contig match	E-value	Mismatches	Query start	Query end	Hit start	Hit end	Sequence
99	1360458	24	100.0	5	........................	AACTT	Deletion	[1360487]
100	1360487	24	87.5	23	T.....................GT	TACAGTTAATTTCTCAATTCAAG	Deletion	[1360534]
101	1360534	24	100.0	39	........................	GGGAGTATCAGCGTATATCTCGCCATCTCATTTATCCCT												Huginn	8.78e-18	0	1	39	745	707	GGGAGTATCAGCGTATATCTCGCCATCTCATTTATCCCT
102	1360597	24	100.0	39	........................	ACAAAACATTTTGAGAATATGCTCGTCTTTTCAAATCCC
103	1360660	24	100.0	38	........................	ATAACTGCTGGAGTGGAGTTTTGTATCTTGCAGTATAA
104	1360722	24	100.0	40	........................	TACATATCTGACCGATCGCGTCGTTTAAGGCTTGTATGAT			Huginn	1.332e-18	40	2	7251	7213	-|-	TTT|-	ACATATCTGACCGATCGCGTCGTTTAAGGCTTGTATGAT	Huginn	2.3e-18	0	1	40	7212	7251	TACATATCTGACCGATCGCGTCGTTTAAGGCTTGTATGAT
105	1360786	24	100.0	40	........................	CCGTTACTAAACGGAATCTTCATAGGTGATATATTAAAGT
106	1360850	24	100.0	40	........................	GTGATTTGTGGATATTGTGGTAAAACAATAACTGGGTTTT
107	1360914	24	100.0	41	........................	CTAATGGTACGTATATCTGGTATACGGGTATCCCTGTTCTA
108	1360979	24	100.0	38	........................	ACGAGAGGATAGTTTCGGTCATCACAGCCTTTTTTAAA
109	1361041	24	100.0	38	........................	ACGCCGGCTCCTCGGCTAGCAGCTGGGCTATGGTCCTT
110	1361103	24	100.0	40	........................	ATTTTGATCCTTGGTTTAAGCCTACCAAGCCTGTTTTCAG
111	1361167	24	100.0	39	........................	AAGCGGGAAACGGGACACCGACATAATAATCACCAGCCA
112	1361230	24	100.0	38	........................	TAACCGGGCATTTTACGTTTTTAGCAATTTTAGATAAA
113	1361292	24	100.0	40	........................	TTTTTAATAAAAACAGATTGAAGAGAAAGCGATATAACGT
114	1361356	24	100.0	38	........................	AAAAGAGTAGCCGGCGCAGTAAATGAAACATTAACGGA
115	1361418	24	100.0	38	........................	CCATAAGAACACAGTGAAGCGTGTCCTTATGCCAACCC			Muninn	1.278e-06	37	2	1913	1948	-|-	CC|-	CATAAGGATACACTTTAATGTATCCTTATGCCACCC
116	1361480	24	100.0	40	........................	GCAAACAGCCATATACCCGGTTGAAATGCTGCTTATACTT
117	1361544	24	100.0	39	........................	ACAATTTTACTTTAAGCTTCGACCTGTCAACCGGGATTT
118	1361607	24	100.0	36	........................	CCGGCTGTGTTGAAACCAGCATCCACCATCAATTCC
119	1361667	24	100.0	40	........................	TAAACGCGAAGGCACTGGTGTAAAAACCAGATACCAGCTG
120	1361731	24	100.0	40	........................	CTACACTCTATCCCGTGTTTCTGGGGGTCGGAGTATTTCT
121	1361795	24	100.0	40	........................	TAAAATCCACCCCCAACTTTCCCACACAGACCTCTTTTCA			Mobile element 2	6.986e-17	3	38	7711	7676	-|-	-|-	AAATCCACCCCCAACTTTCCCACACAGACCTCTTTT	Mobile element 2	2.3e-18	0	1	40	7713	7674	TAAAATCCACCCCCAACTTTCCCACACAGACCTCTTTTCA
122	1361859	24	100.0	39	........................	TTTTTTGAAGTTTAGGTTTCCTGTGGTTGGTGCTGTTAA
123	1361922	24	100.0	39	........................	ATGAGTTCGCTGGCTTCTCCAACAGTCATATCTGGTTTA
124	1361985	24	100.0	40	........................	GCGAGAGTCGGCTAGGTTATATCGCTGAGGCGTTCTTCCG
125	1362049	24	100.0	39	........................	ATTGGACTAAAGGCGCGGACAACGGGGCTATAATCTATA			Muninn	4.375e-10	3	38	11370	11335	-|GGG	CCC|-	TGGACGAAAGGCGCGGATAACGGTGGTATAATCTAT
126	1362112	24	100.0	36	........................	ACAATAATTGATAAAGTTTCATTAGTCCTAGTACCA
127	1362172	24	100.0	40	........................	TTACCCTGGAGGGTTTTAGCGGCTTTAAGCCGCTCCACTC
128	1362236	24	100.0	38	........................	TAATATACTTTAACGTTTTTATTATCAAGTCGAAAAAT
129	1362298	24	100.0	37	........................	GCAATGTGAGAAGTGGGAAAACCCTGCTGGCCACAAT
130	1362359	24	100.0	37	........................	TTCCCCGGGGGTTTTACTAAACGCCGGCAAAGTTTGG
131	1362420	24	100.0	37	........................	TTTTTAGTTGTTTACTATATTATAGTAAATAGGTTGT
132	1362481	24	100.0	39	........................	TCTCAGGGGTCGGCATGTCCACCGCTTTAAGTCTTGCAG			Mobile element 1	4.388e-15	3	38	2510	2475	-|-	-|-	TCGGGGGTCGGCATGTCCACCGCTTTAAGTCTTGCA	Mobile element 1	2.14e-15	1	1	39	2512	2474	TCTCGGGGGTCGGCATGTCCACCGCTTTAAGTCTTGCAG
133	1362544	24	100.0	37	........................	GCCAGTCAGGATACCCTGACTAGCTTTGAAAAAGAAA
134	1362605	24	100.0	39	........................	GAATAATTCTTTATCACCTTCTACCACAGCGTCAACTGT
135	1362668	24	100.0	40	........................	TAACTGTAACCCGTGGAGTACTCGGCGTAAAACCCGGTTA			Muninn	1.321e-11	38	3	10068	10033	-|-	-|GGG	GCTGTAACCGGTTGAGTACTCGGCGTAAAACCCGGT
136	1362732	24	100.0	41	........................	TGCACAACCCAGCCAGCCCGCCGATAAAGGTTAACGTAGTG
137	1362797	24	100.0	37	........................	CCAGCGTGGCGCTAGCGTCTGTTGTAGGGTCGTAGCC
138	1362858	24	100.0	37	........................	AGTCAGCGATTCGGTAAAAGCGAATATAATCAATATA
139	1362919	24	100.0	39	........................	ACAAGTACAACAACATTAACCGCTAACAGTACCGTAAAT
140	1362982	24	100.0	40	........................	GCTCAGACGCTTTAGTTTTTGCTCTTACACGGTCAACAGG
141	1363046	24	100.0	37	........................	TAAAACCGAAGATGAATTAGATTATTTCTCAATTGAA
142	1363107	24	100.0	40	........................	TACCGTTATACATATATATTAATGCATAATAATAAAAAAA
	1363171	24	100.0	0	........................	|

## Sheet: Table S3
Table S3. Annotation of mobile elements. Orange cells represent contigs containing CRISPR spacer targets from Ca. Odinarchaeum, while gray cells represent contigs with homologous pPolB. Yellow cells represent annotation of key viral proteins.
Contig	Protein	Annotation	Hhsearch hit	Probability
Huginn virus	OLS18929.1	Transcriptional regulator, winged helix-turn-helix	2LNB_A Z-DNA-binding protein 1; Structural Genomics, NORTHEAST STRUCTURAL GENOMICS; NMR {Homo sapiens}	99.08
Huginn virus	OLS18930.1	Transcriptional regulator, ribbon-helix-helix	2CPG_B TRANSCRIPTIONAL REPRESSOR COPG; TRANSCRIPTIONAL REPRESSOR, DNA-BINDING PROTEIN, PLASMID; 1.6A {Streptococcus agalactiae} SCOP: a.43.1.3	96.52
Huginn virus	OLS18931.1
Huginn virus	OLS18932.1	EndoMS-like nuclease	5GKH_B Endonuclease EndoMS/DNA Complex; ENDONUCLEASE, DNA-COMPLEX, HYDROLASE-DNA complex; HET: MPD; 2.9A {Thermococcus kodakarensis KOD1}	99.22
Huginn virus	OLS18933.1	Conserved odinarchaeal virus protein 1	Odin clade, conserved 1, DJR-MCP viruses, Candidatus_Odinarchaeota@OLS18933 LCB4_00260	100
Huginn virus	OLS18934.1	Major capsid protein, double jelly-roll	DJR-MCP, Odin-group, major capsid protein, double jelly-roll, OLS18934.1, Yutin et al., 2018 Virol J	100
Huginn virus	OLS18935.1
Huginn virus	OLS18921.1
Huginn virus	OLS18922.1
Huginn virus	OLS18923.1
Huginn virus	OLS18924.1
Huginn virus	OLS18925.1
Huginn virus	OLS18926.1
Huginn virus	OLS18927.1
Muninn virus	OLS18654.1
Muninn virus	OLS18653.1
Muninn virus	OLS18652.1
Muninn virus	OLS18651.1
Muninn virus	OLS18650.1
Muninn virus	OLS18649.1
Muninn virus	OLS18648.1
Muninn virus	OLS18647.1	DUF3072	PF11272.9 ; DUF3072 ; Protein of unknown function (DUF3072)	98.26
Muninn virus	OLS18646.1	DUF3072	PF11272.9 ; DUF3072 ; Protein of unknown function (DUF3072)	98.24
Muninn virus	OLS18645.1
Muninn virus	OLS18644.1
Muninn virus	OLS18643.1	RpoP subunit (Rpb12), Zn-ribbon	1TWF_L DNA-directed RNA polymerase II largest; TRANSCRIPTION, MRNA, MULTIPROTEIN COMPLEX, MOLECULAR; HET: UTP; 2.3A {Saccharomyces cerevisiae} SCOP: g.41.9.2	99.17
Muninn virus	OLS18642.1
Muninn virus	OLS18641.1
Muninn virus	OLS18640.1
Muninn virus	OLS18639.1
Muninn virus	OLS18638.1
Muninn virus	OLS18637.1
Muninn virus	OLS18636.1	Family B DNA polymerase, protein-primed	2PY5_B DNA polymerase (E.C.2.7.7.7)/DNA; protein-dna complex, REPLICATION, TRANSFERASE-DNA COMPLEX; HET: EDO; 1.6A {Bacillus phage phi29} SCOP: e.8.1.1, c.55.3.5	100
Muninn virus	OLS18635.1
Muninn virus	OLS18634.1
Muninn virus	OLS18633.1
Muninn virus	OLS18632.1
Muninn virus	OLS18631.1
Muninn virus	OLS18630.1	Major capsid protein, His1-like	Q25BH4 CAPSD_HIS1I Major capsid protein OS=His1 virus (isolate Australia/Victoria) OX=654912 GN=ORF21 PE=1 SV=1	99.33
Mobile genetic element 1	OLS16678.1
Mobile genetic element 1	OLS16679.1
Mobile genetic element 1	OLS16680.1
Mobile genetic element 1	OLS16681.1	Glycoside hydrolase	3PDD_A Glycoside hydrolase, family 9; CbhA, beta-sandwich, cellulosome, UNKNOWN FUNCTION; 1.72A {Clostridium thermocellum}	98.75
Mobile genetic element 1	OLS16682.1
Mobile genetic element 1	OLS16683.1
Mobile genetic element 1	OLS16684.1	Integrase, tyrosine recombinase	5HXY_E Site-specific integrase/recombinase XerD related protein; recombinase, XerA, RECOMBINATION; HET: MSE, PO4; 2.5A {Thermoplasma acidophilum DSM 1728}	99.97
Mobile genetic element 1	OLS16685.1
Mobile genetic element 1	OLS16686.1
Mobile genetic element 1	OLS16687.1
Mobile genetic element 1	OLS16688.1
Mobile genetic element 1	OLS16689.1
Mobile genetic element 2	OLS18835.1	Zn-ribbon protein	PF03811.14 ; Zn_Tnp_IS1 ; InsA N-terminal domain	99.01
Mobile genetic element 2	OLS18834.1	Transcriptional regulator, AbrB family	5ITJ_A AbrB family transcriptional regulator; Histone-like protein, Complex, DNA-binding fold; HET: SO4, PG4; 1.63A {Sulfolobus solfataricus}	99.5
Mobile genetic element 2	OLS18833.1	Transcriptional regulator, ribbon-helix-helix	2K6L_B Putative uncharacterized protein; Xanthonomas axonopodis, RHH, structural proteomics; NMR {Xanthomonas axonopodis pv. citri}	98.95
Mobile genetic element 2	OLS18832.1	Recombination-associated protein rdgC	2OWL_A Recombination-associated protein rdgC; recombination, replication, RecA; 2.4A {Escherichia coli}	93.18
Mobile genetic element 2	OLS18831.1	Transcription initiation factor E (TFE)	5OQJ_W DNA-directed RNA polymerase II subunit; transcription initiation, TRANSCRIPTION, macromolecular complex; HET: ZN; 4.7A {Saccharomyces cerevisiae (strain ATCC 204508 / S288c)}	99.34
Mobile genetic element 2	OLS18830.1	Restriction endonuclease, PD-(D/E)XK nuclease superfamily	4OC8_A restriction endonuclease AspBHI; DNA Cleavage, DNA Restriction Enzymes; HET: PO4; 2.884A {Azoarcus sp.}	92.8
Mobile genetic element 2	OLS18829.1
Mobile genetic element 2	OLS18828.1
Mobile genetic element 2	OLS18827.1
Mobile genetic element 2	OLS18826.1	Adenine specific DNA methyltransferase	2DPM_A PROTEIN (ADENINE-SPECIFIC METHYLTRANSFERASE DPNII 1); DNA ADENINE METHYLTRANSFERASE, METHYLTRANSFERASE, METHYLASE; HET: SAM; 1.8A {Streptococcus pneumoniae} SCOP: c.66.1.28	100
Mobile genetic element 2	OLS18825.1	Restriction endonuclease, PD-(D/E)XK nuclease superfamily	PF13156.7 ; Mrr_cat_2 ; Restriction endonuclease	97.53
Mobile genetic element 2	OLS18824.1	HNH endonuclease	6MEC_C Maturase reverse transcriptase/DNA/RNA Complex; group II intron, retroelement, retrotransposition; HET: MG;{Thermosynechococcus elongatus}	98.51
Mobile genetic element 2	OLS18823.1
Odin contig 9	OLS16719.1
Odin contig 9	OLS16720.1
Odin contig 9	OLS16721.1	Major capsid protein, His1-like (tandemly duplicated?)	Q25BH4 CAPSD_HIS1I Major capsid protein OS=His1 virus (isolate Australia/Victoria) OX=654912 GN=ORF21 PE=1 SV=1	99.78
Odin contig 9	OLS16722.1
Odin contig 9	OLS16723.1
Odin contig 9	OLS16724.1	Family B DNA polymerase, protein-primed	Q64751 DPOL_ADEG1 DNA polymerase OS=Fowl adenovirus A serotype 1 (strain CELO / Phelps) OX=10553 GN=POL PE=3 SV=1	100
Odin contig 9	OLS16725.1
Odin contig 9	OLS16726.1
Alteromonadaceae_NYTK01000042	MAA65891.1
Alteromonadaceae_NYTK01000042	MAA65892.1
Alteromonadaceae_NYTK01000042	MAA65893.1
Alteromonadaceae_NYTK01000042	MAA65894.1
Alteromonadaceae_NYTK01000042	MAA65895.1
Alteromonadaceae_NYTK01000042	MAA65896.1
Alteromonadaceae_NYTK01000042	MAA65897.1
Alteromonadaceae_NYTK01000042	MAA65898.1
Alteromonadaceae_NYTK01000042	MAA65899.1
Alteromonadaceae_NYTK01000042	MAA65900.1	Major capsid protein, double jelly-roll	DJR-MCP, Odin-group, major capsid protein, double jelly-roll, OLS18934.1, Yutin et al., 2018 Virol J	98.04
Alteromonadaceae_NYTK01000042	MAA65901.1
Alteromonadaceae_NYTK01000042	MAA65902.1
Alteromonadaceae_NYTK01000042	MAA65903.1
Alteromonadaceae_NYTK01000042	MAA65904.1	A32-like genome packaging ATPase, FtsK-HerA superfamily	4KFR_A Genome packaging NTPase B204 (E.C.3.-.-.-); FtsK-HerA superfamily, P-loop ATPase, genome; HET: SO4; 1.956A {Sulfolobus turreted icosahedral virus 2}	99.82
Alteromonadaceae_NYTK01000042	MAA65905.1
Alteromonadaceae_NYTK01000042	MAA65906.1
Alteromonadaceae_NYTK01000042	MAA65907.1
Alteromonadaceae_NYTK01000042	MAA65908.1
Alteromonadaceae_NYTK01000042	MAA65909.1
Alteromonadaceae_NYTK01000042	MAA65910.1	Family B DNA polymerase, protein-primed	Q64751 DPOL_ADEG1 DNA polymerase OS=Fowl adenovirus A serotype 1 (strain CELO / Phelps) OX=10553 GN=POL PE=3 SV=1	100
Nanoarchaeota_QMVD01000055	RLG16357.1	Family B DNA polymerase, protein-primed	2PY5_B DNA polymerase (E.C.2.7.7.7)/DNA; protein-dna complex, REPLICATION, TRANSFERASE-DNA COMPLEX; HET: EDO; 1.6A {Bacillus phage phi29} SCOP: c.55.3.5, e.8.1.1	100
Nanoarchaeota_QMVD01000055	RLG16358.1
Nanoarchaeota_QMVD01000055	RLG16359.1	Cas4-like nuclease	Q05283 VG69_BPML5 Gene 69 protein OS=Mycobacterium phage L5 OX=31757 GN=69 PE=4 SV=1	99.92
Nanoarchaeota_QMVD01000055	RLG16360.1
Nanoarchaeota_QMVD01000055	RLG16361.1	C4 zinc finger domain protein	3SGI_A DNA ligase (E.C.6.5.1.2); NAD depndent DNA ligase A; HET: AMP; 3.5A {Mycobacterium tuberculosis}	98.92
Nanoarchaeota_QMVD01000055	RLG16362.1	DNA-binding protein, RHH domain	6X0A_c Inosine-guanosine kinase (E.C.2.7.1.73); Toxin-antitoxin complex, TOXIN; HET: P4G; 2.9A {Mesorhizobium opportunistum (strain LMG 24607 / HAMBI 3007 / WSM2075)}	98.59
Bacterium_RGZC01000309	NDF15410.1	Family B DNA polymerase, protein-primed	2PY5_B DNA polymerase (E.C.2.7.7.7)/DNA; protein-dna complex, REPLICATION, TRANSFERASE-DNA COMPLEX; HET: EDO; 1.6A {Bacillus phage phi29} SCOP: c.55.3.5, e.8.1.1	100
Bacterium_RGZC01000390	NDF15627.1
Bacterium_RGZC01000390	NDF15628.1	Family B DNA polymerase, protein-primed (fragment)	P21053 F12_VACCC Protein F12 OS=Vaccinia virus (strain Copenhagen) OX=10249 GN=F12L PE=3 SV=1	100
Proteobacteria_RFPR01000171	NBZ96771.1	tRNA methyltransferase (fragment)	5E71_A N2, N2-dimethylguanosine tRNA methyltransferase; tRNA methyltransferase, RFM domain, NFLD; 1.7A {Thermococcus kodakarensis (strain ATCC BAA-918 / JCM 12380 / KOD1)}	99.43
Proteobacteria_RFPR01000172	NBZ96772.1
Proteobacteria_RFPR01000173	NBZ96773.1
Proteobacteria_RFPR01000174	NBZ96774.1
Proteobacteria_RFPR01000175	NBZ96775.1	Family B DNA polymerase, protein-primed	2PY5_B DNA polymerase (E.C.2.7.7.7)/DNA; protein-dna complex, REPLICATION, TRANSFERASE-DNA COMPLEX; HET: EDO; 1.6A {Bacillus phage phi29} SCOP: c.55.3.5, e.8.1.1	100
Bacterium_RFQR01000059	NBV78099.1	Family B DNA polymerase, protein-primed	Q64751 DPOL_ADEG1 DNA polymerase OS=Fowl adenovirus A serotype 1 (strain CELO / Phelps) OX=10553 GN=POL PE=3 SV=1	100
Bacterium_RFQR01000059	NBV78100.1
Bacterium_RFQR01000059	NBV78101.1
Bacterium_RFQR01000059	NBV78102.1
Bacterium_RFQR01000059	NBV78103.1	Methyltransferase (fragment)	1FJX_A HHAI METHYLTRANSFERASE MUTANT (T250G) (E.C.; AdoMet-dependent Methyltransferase fold protein-DNA-cofactor complex; HET: SAH, SO4; 2.26A {Haemophilus haemolyticus} SCOP: c.66.1.26	99.97
Bacterium_RFQR01000106	NBV78222.1	Family B DNA polymerase, protein-primed (fragment)	2PY5_B DNA polymerase (E.C.2.7.7.7)/DNA; protein-dna complex, REPLICATION, TRANSFERASE-DNA COMPLEX; HET: EDO; 1.6A {Bacillus phage phi29} SCOP: c.55.3.5, e.8.1.1	100
Bacterium_RFQR01000110	NBV78228.1	Family B DNA polymerase, protein-primed (fragment)	Q64751 DPOL_ADEG1 DNA polymerase OS=Fowl adenovirus A serotype 1 (strain CELO / Phelps) OX=10553 GN=POL PE=3 SV=1	100
Bacterium_RFRV01000356	NBV42681.1
Bacterium_RFRV01000356	NBV42682.1	Family B DNA polymerase, protein-primed	2PY5_B DNA polymerase (E.C.2.7.7.7)/DNA; protein-dna complex, REPLICATION, TRANSFERASE-DNA COMPLEX; HET: EDO; 1.6A {Bacillus phage phi29} SCOP: c.55.3.5, e.8.1.1	100
Betaproteobacteria_RFVL01000173	NCA17520.1	High potential iron-sulfur protein	1HPI_A HIGH-POTENTIAL IRON-SULFUR PROTEIN FROM ECTOTHIORHODOSPIRA; ELECTRON TRANSFER(IRON-SULFUR PROTEIN); 1.8A {Ectothiorhodospira shaposhnikovii} SCOP: g.35.1.1	94.86
Betaproteobacteria_RFVL01000173	NCA17521.1
Betaproteobacteria_RFVL01000173	NCA17522.1	Family B DNA polymerase, protein-primed	Q64751 DPOL_ADEG1 DNA polymerase OS=Fowl adenovirus A serotype 1 (strain CELO / Phelps) OX=10553 GN=POL PE=3 SV=1	100
ActinobacteriaRFWC01000028	NBT47094.1
ActinobacteriaRFWC01000028	NBT47095.1
ActinobacteriaRFWC01000028	NBT47096.1	ATP-grasp superfamily protein	5IG8_A ATP grasp ligase; RiPP, Macrocyclase, LIGASE; 2.278A {Microcystis aeruginosa MRC}	99.96
ActinobacteriaRFWC01000028	NBT47097.1
ActinobacteriaRFWC01000028	NBT47098.1	Glucosyltransferase	cd06432 GT8_HUGT1_C_like; The C-terminal domain of HUGT1-like is highly homologous to the GT 8 family. C-terminal domain of glycoprotein glucosyltransferase (UGT).	94.4
ActinobacteriaRFWC01000028	NBT47099.1	Coiled-coil domain protein	4Q4N_A Peptidoglycan endopeptidase RipA (E.C.3.4.-.-); alpha-beta, HYDROLASE; 1.38A {Mycobacterium tuberculosis}	97.23
ActinobacteriaRFWC01000028	NBT47100.1
ActinobacteriaRFWC01000028	NBT47101.1	Coiled-coil domain protein	7JU4_B Dynein regulatory complex subunit 4; cilia, native, complex, microtubule, mechanoregulation; HET: GTP, GDP, ATP, MG; 3.4A {Chlamydomonas reinhardtii}	99.97
ActinobacteriaRFWC01000028	NBT47102.1	Transglutaminase	6G49_A Protein-glutamine gamma-glutamyltransferase (E.C.2.3.2.13); essential bacterial protein, transferase; HET: PO4; 1.6A { Pseudomonas aeruginosa PAO1}	99.68
ActinobacteriaRFWC01000028	NBT47103.1
ActinobacteriaRFWC01000028	NBT47104.1
ActinobacteriaRFWC01000028	NBT47105.1
ActinobacteriaRFWC01000028	NBT47106.1
ActinobacteriaRFWC01000028	NBT47107.1
ActinobacteriaRFWC01000028	NBT47108.1	Family B DNA polymerase, protein-primed	2PY5_B DNA polymerase (E.C.2.7.7.7)/DNA; protein-dna complex, REPLICATION, TRANSFERASE-DNA COMPLEX; HET: EDO; 1.6A {Bacillus phage phi29} SCOP: c.55.3.5, e.8.1.1	100
ActinobacteriaRFWC01000028	NBT47109.1
Betaproteobacteria_RFWK01000102	NBT76615.1	Family B DNA polymerase, protein-primed	Q64751 DPOL_ADEG1 DNA polymerase OS=Fowl adenovirus A serotype 1 (strain CELO / Phelps) OX=10553 GN=POL PE=3 SV=1	100
Betaproteobacteria_RFWK01000102	NBT76616.1
Betaproteobacteria_RFWK01000102	NBT76617.1
Betaproteobacteria_RFWK01000102	NBT76618.1
Actinobacteria_RGCX01000006	NBO53119.1	Zn-ribbon domain protein	PF09855.11 ; zinc_ribbon_13 ; Nucleic-acid-binding protein containing Zn-ribbon domain (DUF2082)	97.65
Actinobacteria_RGCX01000006	NBO53120.1	Family B DNA polymerase, protein-primed	Q64751 DPOL_ADEG1 DNA polymerase OS=Fowl adenovirus A serotype 1 (strain CELO / Phelps) OX=10553 GN=POL PE=3 SV=1	100
Actinobacteria_RGCX01000006	NBO53121.1
Actinobacteria_RGCX01000006	NBO53122.1
Actinobacteria_RGCX01000006	NBO53123.1
Actinobacteria_RGCX01000006	NBO53124.1
Actinobacteria_RGCX01000006	NBO53125.1	Transglutaminase	6G49_A Protein-glutamine gamma-glutamyltransferase (E.C.2.3.2.13); essential bacterial protein, transferase; HET: PO4; 1.6A { Pseudomonas aeruginosa PAO1}	99.68
Actinobacteria_RGCX01000006	NBO53126.1
Actinobacteria_RGCX01000006	NBO53127.1
Actinobacteria_RGCX01000006	NBO53128.1
Actinobacteria_RGCX01000006	NBO53129.1
Actinobacteria_RGCX01000006	NBO53130.1
Actinobacteria_RGCX01000006	NBO53131.1
Actinobacteria_RGCX01000006	NBO53132.1
Actinobacteria_RGCX01000006	NBO53133.1
Actinobacteria_RGCX01000006	NBO53134.1
Actinobacteria_RGCX01000006	NBO53135.1
Actinobacteria_RGCX01000006	NBO53136.1
Actinobacteria_RGCX01000006	NBO53137.1
Actinobacteria_RGCX01000006	NBO53138.1
Actinobacteria_RGCX01000006	NBO53139.1
Actinobacteria_RGCX01000006	NBO53140.1
Actinobacteria_RGCX01000006	NBO53141.1
Actinobacteria_RGCX01000006	NBO53142.1
Actinobacteria_RGCX01000006	NBO53143.1	Trypsin-like serine protease	COG5640 COG5640; Secreted trypsin-like serine protease [Posttranslational modification, protein turnover, chaperones].	99.92
Actinobacteria_RGCX01000006	NBO53144.1
Actinobacteria_RGCX01000006	NBO53145.1	ADP-Ribosyltransferase / AdoMet-MTase	cd19260 AdoMet_MTase_I; class I SAM-binding methyltransferase. S-adenosylmethionine-dependent methyltransferases (SAM or AdoMet-MTase), class I.	99.49
Chitinophagia_RGVW01000028	NDC40123.1	DNA-binding protein, wHTH domain	COG4861 COG4861; Uncharacterized protein [Function unknown].	99.92
Chitinophagia_RGVW01000028	NDC40124.1	Transglutaminase	3KD4_A Putative protease; PUTATIVE PROTEASE, STRUCTURAL GENOMICS, JOINT; HET: PO4, GOL, MSE; 2.0A {Parabacteroides distasonis ATCC 8503}	100
Chitinophagia_RGVW01000028	NDC40125.1	Transglutaminase	3KD4_A Putative protease; PUTATIVE PROTEASE, STRUCTURAL GENOMICS, JOINT; HET: PO4, GOL, MSE; 2.0A {Parabacteroides distasonis ATCC 8503}	100
Chitinophagia_RGVW01000028	NDC40126.1	Family B DNA polymerase, protein-primed	Q64751 DPOL_ADEG1 DNA polymerase OS=Fowl adenovirus A serotype 1 (strain CELO / Phelps) OX=10553 GN=POL PE=3 SV=1	100
Chitinophagia_RGVW01000028	NDC40127.1
Chitinophagia_RGVW01000028	NDC40128.1
Bacterium_RGVZ01000031	NDE14658.1
Bacterium_RGVZ01000031	NDE14659.1
Bacterium_RGVZ01000031	NDE14660.1
Bacterium_RGVZ01000031	NDE14661.1
Bacterium_RGVZ01000031	NDE14662.1	Family B DNA polymerase, protein-primed	Q64751 DPOL_ADEG1 DNA polymerase OS=Fowl adenovirus A serotype 1 (strain CELO / Phelps) OX=10553 GN=POL PE=3 SV=1	100
Bacterium_RGVZ01000031	NDE14663.1
Bacterium_RGVZ01000031	NDE14664.1
Bacterium_RGVZ01000031	NDE14665.1
Bacterium_RGVZ01000031	NDE14666.1
Bacterium_RGVZ01000031	NDE14667.1
Bacterium_RGVZ01000031	NDE14668.1
Bacterium_RGVZ01000031	NDE14669.1	Transglutaminase	4XZ7_A Putative uncharacterized protein; TGase acitivy, homodimer, anti-phacocytosis, virulence; 2.101A {Streptococcus suis}	99.63
Bacterium_RGVZ01000031	NDE14670.1
Bacterium_RGVZ01000031	NDE14671.1
Bacterium_RGVZ01000031	NDE14672.1
Bacterium_RGVZ01000031	NDE14673.1
Bacterium_RGVZ01000031	NDE14674.1
Bacterium_RGVZ01000031	NDE14675.1
Bacterium_RGVZ01000031	NDE14676.1
Bacterium_RGVZ01000031	NDE14677.1
Bacterium_RGVZ01000031	NDE14678.1
Bacterium_RGVZ01000031	NDE14679.1
Bacterium_RGVZ01000031	NDE14680.1	Annexin ?	1DM5_B ANNEXIN XII E105K MUTANT HOMOHEXAMER; HOMOHEXAMER, NOVEL PH-DEPENDENT HEXAMERIZATION SWITCH; HET: CA; 1.93A {Hydra vulgaris} SCOP: a.65.1.1	98.42
Bacterium_RGVZ01000031	NDE14681.1
Bacterium_RGVZ01000031	NDE14682.1
Bacterium_RGVZ01000031	NDE14683.1
Bacterium_RGVZ01000031	NDE14684.1
Bacterium_RGVZ01000031	NDE14685.1
Bacterium_RGVZ01000031	NDE14686.1
Bacterium_RGVZ01000031	NDE14687.1
Bacterium_RGVZ01000031	NDE14688.1
Bacterium_RGVZ01000031	NDE14689.1
Bacterium_RGVZ01000031	NDE14690.1	Lectin, carbohydrate binding	4WV8_D Vatairea macrocarpa lectin; Recombinant, Lectin, Legume, Dalbergieae, SUGAR; HET: LBT; 1.83A {Vatairea macrocarpa}	93.9
Bacterium_RGVZ01000031	NDE14691.1
Bacterium_RGVZ01000031	NDE14692.1
Bacterium_RGVZ01000031	NDE14693.1
Bacterium_RGVZ01000031	NDE14694.1
Bacterium_RGVZ01000031	NDE14695.1	Protein conserved in actinobacteria and their viruses	PF17338.4 ; GP88 ; Gene product 88	100
Bacterium_RGVZ01000031	NDE14696.1
Bacterium_RGVZ01000031	NDE14697.1
Bacterium_RGVZ01000031	NDE14698.1	Peptidoglycan endopeptidase	COG4322 COG4322; Uncharacterized protein [Function unknown].	97.86
Bacterium_RGVZ01000031	NDE14699.1
Bacterium_RGVZ01000031	NDE14700.1	RuvB-like helicase	KOG0388 SNF2 family DNA-dependent ATPase [Replication, recombination and repair]	100
Bacterium_RGVZ01000031	NDE14701.1
Bacterium_RGVZ01000031	NDE14702.1	DUF932	PF06067.13 ; DUF932 ; Domain of unknown function (DUF932)	100
Bacterium_RGVZ01000031	NDE14703.1
Bacterium_RGVZ01000031	NDE14704.1
Bacterium_RGVZ01000031	NDE14705.1
Bacterium_RGVZ01000622	NDE18573.1
Dadabacteria_DSJW01000030	HEE45639.1		1TDJ_A BIOSYNTHETIC THREONINE DEAMINASE, PYRIDOXAL-5'-PHOSPHATE; ALLOSTERY, COOPERATIVE, TETRAMER, REGULATION, PYRIDOXAL; HET: PLP; 2.8A {Escherichia coli} SCOP: d.58.18.2, c.79.1.1	100
Dadabacteria_DSJW01000030	HEE45640.1		1P78_A DNA BINDING PROTEIN/DNA Complex; protein-DNA complex, DNA bending, HU; 2.25A {Anabaena sp.} SCOP: a.55.1.1	99.88
Dadabacteria_DSJW01000030	HEE45641.1
Dadabacteria_DSJW01000030	HEE45642.1		2GOY_C adenosine phosphosulfate reductase (E.C.1.8.4.10); Iron sulfur cluster, nucleotide binding; HET: ADX, SF4; 2.7A {Pseudomonas aeruginosa}	100
Dadabacteria_DSJW01000030	HEE45643.1		5H92_B Sulfite reductase [ferredoxin], chloroplastic (E.C.1.8.7.1); Ferredoxin, Sulfite reductase, OXIDOREDUCTASE-ELECTRON TRANSPORT; HET: SF4, PO4, SRM; 2.08A {Zea mays}	100
Dadabacteria_DSJW01000030	HEE45644.1		4DNX_A Sulfate adenylyltransferase (E.C.2.7.7.4); Rossmann-like fold, adenylsulfurylase/ATP:sulfate adenylyltransferase, ATP; HET: MES; 1.6A {Allochromatium vinosum}	100
Dadabacteria_DSJW01000030	HEE45645.1		COG0306 PitA; Phosphate/sulfate permease [Inorganic ion transport and metabolism].	100
Dadabacteria_DSJW01000030	HEE45646.1		5M7P_A Nitrogen assimilation regulatory protein; CRYSTALDIRECT, SIGNALING PROTEIN, BRUCELLOSIS, TWO-COMPONENT; HET: ADP; 2.36A {Brucella abortus str. 2308 A}	100
Dadabacteria_DSJW01000030	HEE45647.1		1OPR_A OROTATE PHOSPHORIBOSYLTRANSFERASE, OROTIC ACID, ALPHA-PHOSPHORIBOSYLPYROPHOSPHORIC; TRANSFERASE; HET: PRP, ORO; 2.3A {Salmonella typhimurium} SCOP: c.61.1.1	99.95
Dadabacteria_DSJW01000030	HEE45648.1		COG0398 TVP38; Uncharacterized membrane protein YdjX, TVP38/TMEM64 family, SNARE-associated domain [Function unknown].	99.84
Dadabacteria_DSJW01000030	HEE45649.1		3OU0_A Protease do (E.C.3.4.21.-), pentapeptide, heptapeptide; protease, HYDROLASE; 3.0A {Escherichia coli}	100
Dadabacteria_DSJW01000030	HEE45650.1		6GRH_C Bacteriocin microcin B17, Microcin B17-processing; microcin, DNA gyrase, heterocyclization, posttranslational; HET: FMN, OTZ, EDO; 1.85A {Escherichia coli str. K-12 substr. MG1655}	99.59
Dadabacteria_DSJW01000030	HEE45651.1
Dadabacteria_DSJW01000030	HEE45652.1		1NPD_B HYPOTHETICAL SHIKIMATE 5-DEHYDROGENASE-LIKE PROTEIN YDIB; STRUCTURAL GENOMICS, PSI, Protein Structure; HET: NAD; 2.3A {Escherichia coli} SCOP: c.2.1.7, c.58.1.5	100
Dadabacteria_DSJW01000030	HEE45653.1		3ZUG_B RIBOFLAVIN BIOSYNTHESIS PROTEIN RIBF (E.C.2.7.1.26; TRANSFERASE, FLAVIN MONONUCLEOTIDE; HET: SO4; 2.05A {CORYNEBACTERIUM AMMONIAGENES}	100
Dadabacteria_DSJW01000030	HEE45654.1		4J9U_B Trk system potassium uptake protein; RCK domain, potassium transport, membrane; HET: TBR, NAD; 3.8A {Vibrio parahaemolyticus}	100
Dadabacteria_DSJW01000030	HEE45655.1		4G65_A Trk system potassium uptake protein; Structural Genomics, Center for Structural; HET: SO4, CL, MSE; 2.09A {Vibrio vulnificus}	100
Dadabacteria_DSJW01000030	HEE45656.1		COG0682 Lgt; Prolipoprotein diacylglyceryltransferase [Cell wall/membrane/envelope biogenesis].	100
Dadabacteria_DSJW01000030	HEE45657.1		KOG2367 Alpha-isopropylmalate synthase/homocitrate synthase [Amino acid transport and metabolism]	100
Dadabacteria_DSJW01000030	HEE45658.1		KOG0736 Peroxisome assembly factor 2 containing the AAA+-type ATPase domain [Posttranslational modification, protein turnover, chaperones]	99.85
Dadabacteria_DSJW01000030	HEE45659.1	Integrase, tyrosine recombinase superfamily	P04890 VINT_BPP22 Integrase OS=Salmonella phage P22 OX=10754 GN=int PE=3 SV=1	100
Dadabacteria_DSJW01000030	HEE45660.1
Dadabacteria_DSJW01000030	HEE45661.1
Dadabacteria_DSJW01000030	HEE45662.1	Family B DNA polymerase, protein-primed	P03261 DPOL_ADE02 DNA polymerase OS=Human adenovirus C serotype 2 OX=10515 GN=POL PE=1 SV=2	100
Dadabacteria_DSJW01000030	HEE45663.1		3RDW_B Putative arsenate reductase; structural genomics, Center for Structural; 2.2A {Yersinia pestis}	99.91
Dadabacteria_DSJW01000030	HEE45664.1
Dadabacteria_DSJW01000030	HEE45665.1		COG3852 NtrB; Signal transduction histidine kinase, nitrogen specific [Signal transduction mechanisms].	99.95
Dadabacteria_DSJW01000030	HEE45666.1		COG4191 COG4191; Signal transduction histidine kinase regulating C4-dicarboxylate transport system [Signal transduction mechanisms].	99.92
Dadabacteria_DSJW01000030	HEE45667.1		COG2096 PduO; Cob(I)alamin adenosyltransferase [Coenzyme transport and metabolism].	100
Dadabacteria_DSJW01000030	HEE45668.1		3C3Y_A O-methyltransferase (E.C.2.1.1.104); plant secondary metabolism, O-methyltransferase, TRANSFERASE; HET: SAH; 1.371A {Mesembryanthemum crystallinum}	99.92
Dadabacteria_DSJW01000030	HEE45669.1		COG2844 GlnD; UTP:GlnB (protein PII) uridylyltransferase [Posttranslational modification, protein turnover, chaperones, Signal transduction mechanisms].	100
Dadabacteria_DSJW01000030	HEE45670.1		5OHU_A Soluble lytic transglycosylase B; Lytic Transglycosylase, LYASE; HET: PO4; 2.2A {Pseudomonas aeruginosa}	100
Dadabacteria_DSJW01000030	HEE45671.1		COG1173 DppC; ABC-type dipeptide/oligopeptide/nickel transport system, permease component [Amino acid transport and metabolism, Inorganic ion transport and metabolism].	99.97
Dadabacteria_DSJW01000030	HEE45672.1		5JYX_B Archeaosine synthase QueF-Like; thioimide, amidinotransferase, C2 space group; HET: MSE, GD1; 2.74A {Pyrobaculum calidifontis}	99.94
Dadabacteria_DSJW01000030	HEE45673.1
Dadabacteria_DSJW01000030	HEE45674.1		3C0D_A Putative nitrite reductase NADPH (Small; NESG, VpR162, Q87HB1, XRAY, Structural; 2.4A {Vibrio parahaemolyticus RIMD 2210633} SCOP: b.33.1.3	99.83
Dadabacteria_DSJW01000030	HEE45675.1		PF11085.10 ; YqhR ; Conserved membrane protein YqhR	99.34
Dadabacteria_DSJW01000030	HEE45676.1		6OVT_A Dihydroxy-acid dehydratase (E.C.4.2.1.9); Dihydroxy-acid dehydratase 2, 3-dihydroxy-3-methylbutanoate 3-methyl-2-oxobutanoate; HET: PEG, KCX, MG, FES; 1.88A {Mycobacterium tuberculosis}	100
Dadabacteria_DSJW01000030	HEE45677.1		6TGV_D Phosphopantothenate-cysteine ligase/phosphopantothenoylcysteine decarboxylase; CoaBC, bifunctional Phosphopantothenoylcysteine decarboxylase/phosphopantothenate-cysteine ligase; HET: EDO, CTP, FMN; 2.5A {Mycobacterium tuberculosis H37Rv}	100
Dadabacteria_DSJW01000030	HEE45678.1		5M7P_A Nitrogen assimilation regulatory protein; CRYSTALDIRECT, SIGNALING PROTEIN, BRUCELLOSIS, TWO-COMPONENT; HET: ADP; 2.36A {Brucella abortus str. 2308 A}	99.72
Dadabacteria_DSJW01000030	HEE45679.1		6COJ_A Probable CoA-transferase alpha subunit, Probable; Cholesterol, Ring cleaving, virulence factor; HET: SO4, F8G; 1.4A {Rhodococcus jostii (strain RHA1)}	100
Dadabacteria_DSJW01000030	HEE45680.1		5MZY_B Glutaconate CoA-transferase family, subunit A; decarboxylase, CoA transferase like fold; HET: GOL, ACT, 8EZ; 1.6A {Myxococcus xanthus (strain DK 1622)}	100
Dadabacteria_DSJW01000030	HEE45681.1		2EF7_A Hypothetical protein ST2348; CBS-domain, Structural Genomics, NPPSFA, National; 2.1A {Sulfolobus tokodaii} SCOP: d.37.1.1	99.37
Dadabacteria_DSJW01000030	HEE45682.1		3P3A_B Thiosulfate sulfurtransferase (E.C.2.8.1.1); Seattle Structural Genomics Center for; 2.1A {Mycobacterium thermoresistibile}	99.98
Dadabacteria_DSJW01000030	HEE45683.1		3LVL_A Cysteine desulfurase (E.C.2.8.1.7), NifU-like protein; protein-protein complex, Structural Genomics, Montreal-Kingston; HET: PLP; 3.0A {Escherichia coli}	100
Dadabacteria_DSJW01000030	HEE45684.1		COG1555 ComEA; DNA uptake protein ComE and related DNA-binding proteins [Replication, recombination and repair].	98.51
Dadabacteria_DSJW01000030	HEE45685.1		cd11361 DMT_TMM20_ct5_PecM-r2-like_child_6; Small Multidrug Resistance protein. This family is the Small Multidrug Resistance (SMR) family.	99.71
Dadabacteria_DSJW01000030	HEE45686.1		6GRH_C Bacteriocin microcin B17, Microcin B17-processing; microcin, DNA gyrase, heterocyclization, posttranslational; HET: FMN, OTZ, EDO; 1.85A {Escherichia coli str. K-12 substr. MG1655}	99.55
Dadabacteria_DSJW01000030	HEE45687.1		1TO3_A Putative aldolase yihT (E.C.4.1.-.-); beta-alpha barrel, Structural Genomics, PSI; HET: PO4; 2.7A {Salmonella typhimurium} SCOP: c.1.10.1	100
Dadabacteria_DSJW01000030	HEE45688.1		1V6S_A Phosphoglycerate kinase (E.C.2.7.2.3); phosphoglycerate kinase, Thermus thermophilus, RIKEN; HET: GOL; 1.5A {Thermus thermophilus} SCOP: c.86.1.1	100
Dadabacteria_DSJW01000030	HEE45689.1		2B4T_R glyceraldehyde-3-phosphate dehydrogenase (E.C.1.2.1.12); STRUCTURAL GENOMICS, PSI, PROTEIN STRUCTURE; HET: NAD, AES; 2.5A {Plasmodium falciparum} SCOP: c.2.1.3, d.81.1.1	100
Nitrososphaeria_DTKA01000185	HGY24061.1	Major capsid protein, SIRV2-like	Rudiviridae_SIRV2-like MCP; NP_666560; Sulfolobus islandicus rod-shaped virus 2; PDBid:3J9X	100
Nitrososphaeria_DTKA01000185	HGY24062.1
Nitrososphaeria_DTKA01000185	HGY24063.1	Family B DNA polymerase, protein-primed	2PY5_B DNA polymerase (E.C.2.7.7.7)/DNA; protein-dna complex, REPLICATION, TRANSFERASE-DNA COMPLEX; HET: EDO; 1.6A {Bacillus phage phi29} SCOP: c.55.3.5, e.8.1.1	100
Nitrososphaeria_DTKA01000318	HGY24794.1
Nitrososphaeria_DTKA01000318	HGY24795.1	Zinc ribbon domain protein	O64267 VG86_BPMD2 Gene 86 protein OS=Mycobacterium phage D29 OX=28369 GN=86 PE=4 SV=1	98.74
Nitrososphaeria_DTKA01000318	HGY24796.1
Nitrososphaeria_DTKA01000318	HGY24797.1
Nitrososphaeria_DTKA01000318	HGY24798.1	Minor structural protein of rudiviruses	Q8QL26 Y1070_SIRV1 Uncharacterized protein 1070 OS=Sulfolobus islandicus rod-shaped virus 1 OX=157898 GN=1070 PE=4 SV=1	99.97
Nitrososphaeria_DTKA01000318	HGY24799.1	Protein conserved in lipothrixviruses (filamentous archaeal viruses)	Q573C7 Y289_AFV2P Putative transmembrane protein ORF289 OS=Acidianus filamentous virus 2 (isolate Italy/Pozzuoli) OX=654910 GN=ORF289 PE=4 SV=1	93.35
Nitrososphaeria_DTKA01000318	HGY24800.1	N-terminal region similar to the SIRV2-like major capsid protein	Rudiviridae_SIRV2-like MCP; NP_666560; Sulfolobus islandicus rod-shaped virus 2; PDBid:3J9X	97.16
Nitrososphaeria_DTKA01000318	HGY24801.1	Major capsid protein, SIRV2-like	Rudiviridae_SIRV2-like MCP; NP_666560; Sulfolobus islandicus rod-shaped virus 2; PDBid:3J9X	100
Nitrososphaeria_DTKA01000318	HGY24802.1
Nitrososphaeria_DTKA01000318	HGY24803.1	Family B DNA polymerase, protein-primed	2PY5_B DNA polymerase (E.C.2.7.7.7)/DNA; protein-dna complex, REPLICATION, TRANSFERASE-DNA COMPLEX; HET: EDO; 1.6A {Bacillus phage phi29} SCOP: c.55.3.5, e.8.1.1	100
Nitrososphaeria_DTKA01000916	HGY28086.1	Family B DNA polymerase, protein-primed	2PY5_B DNA polymerase (E.C.2.7.7.7)/DNA; protein-dna complex, REPLICATION, TRANSFERASE-DNA COMPLEX; HET: EDO; 1.6A {Bacillus phage phi29} SCOP: c.55.3.5, e.8.1.1	100
Nitrososphaeria_DTKA01000916	HGY28087.1
Nitrososphaeria_DTKA01000916	HGY28088.1	Major capsid protein, SIRV2-like	Rudiviridae_SIRV2-like MCP; NP_666560; Sulfolobus islandicus rod-shaped virus 2; PDBid:3J9X	100
Nitrososphaeria_DTKA01000916	HGY28089.1	N-terminal region similar to the SIRV2-like major capsid protein	Rudiviridae_SIRV2-like MCP; NP_666560; Sulfolobus islandicus rod-shaped virus 2; PDBid:3J9X	97.36
Nitrososphaeria_DTKA01000916	HGY28090.1	Protein conserved in lipothrixviruses (filamentous archaeal viruses)	Q914H9 Y053_SIFVH Uncharacterized protein 53 OS=Sulfolobus islandicus filamentous virus (isolate Iceland/Hveragerdi) OX=654908 GN=SIFV0053 PE=4 SV=1	96
Nitrososphaeria_DTKA01000916	HGY28091.1	Minor structural protein of rudiviruses	Q8QL26 Y1070_SIRV1 Uncharacterized protein 1070 OS=Sulfolobus islandicus rod-shaped virus 1 OX=157898 GN=1070 PE=4 SV=1	99.94
Nitrososphaeria_DTKA01000916	HGY28092.1	Fusellovirus protein of unknown function (SSV1 C102)	PF18902.2 ; DUF5658 ; Domain of unknown function (DUF5658)	94.45
Nitrososphaeria_DTKA01000916	HGY28093.1	Zn-ribbon domain protein	COG4068 COG4068; Predicted nucleic acid-binding protein, contains Zn-ribbon domain [General function prediction only].	95.54
Nitrososphaeria_DTKA01000916	HGY28094.1
Nitrososphaeria_DTKA01000916	HGY28095.1
Hydrotalea_SCKY01000037	RWZ85532.1
Hydrotalea_SCKY01000037	RWZ85533.1	DNA-binding protein, RHH domain	d1ea4b_ a.43.1.3 (B:) Transcriptional repressor CopG {Streptococcus agalactiae [TaxId: 1311]}	93.29
Hydrotalea_SCKY01000037	RWZ85534.1
Hydrotalea_SCKY01000037	RWZ85535.1
Hydrotalea_SCKY01000037	RWZ85536.1	DNA N-6-adenine-methyltransferase	PF05869.13 ; Dam ; DNA N-6-adenine-methyltransferase (Dam)	99.79
Hydrotalea_SCKY01000037	RWZ85537.1	Family B DNA polymerase, protein-primed	Q64751 DPOL_ADEG1 DNA polymerase OS=Fowl adenovirus A serotype 1 (strain CELO / Phelps) OX=10553 GN=POL PE=3 SV=1	100
Hydrotalea_SCKY01000037	RWZ85538.1
Hydrotalea_SCKY01000037	RWZ85539.1
Hydrotalea_SCKY01000037	RWZ85540.1	A32-like genome packaging ATPase, FtsK-HerA superfamily	4KFR_A Genome packaging NTPase B204 (E.C.3.-.-.-); FtsK-HerA superfamily, P-loop ATPase, genome; HET: SO4; 1.956A {Sulfolobus turreted icosahedral virus 2}	99.76
Hydrotalea_SCKY01000037	RWZ85541.1	Major capsid protein, double jelly-roll	DJR-MCP, STIV group, Turriviridae; major capsid protein, double jelly-roll; PDB:2BBD, YP_025022.1, Sulfolobus turreted icosahedral virus	99.82
Hydrotalea_SCKY01000037	RWZ85542.1
Hydrotalea_SCKY01000037	RWZ85543.1
Hydrotalea_SCKY01000037	RWZ85544.1
Hydrotalea_SCKY01000037	RWZ85545.1	Corticovirus PM2 protein P5	Q9XJR2 P5_BPPM2 Protein P5 OS=Pseudoalteromonas phage PM2 OX=10661 GN=V PE=1 SV=1	96.69
Hydrotalea_SCKY01000037	RWZ85546.1
Hydrotalea_SCKY01000037	RWZ85547.1
Jordarchaeia_QZMA23B3_QZM_A2_3_2894	QZMA23B3_25810
Jordarchaeia_QZMA23B3_QZM_A2_3_2894	QZMA23B3_25820	Minor structural protein of rudiviruses	Q8QL26 Y1070_SIRV1 Uncharacterized protein 1070 OS=Sulfolobus islandicus rod-shaped virus 1 OX=157898 GN=1070 PE=4 SV=1	99.9
Jordarchaeia_QZMA23B3_QZM_A2_3_2894	QZMA23B3_25830
Jordarchaeia_QZMA23B3_QZM_A2_3_2894	QZMA23B3_25840	Protein conserved in lipothrixviruses (filamentous archaeal viruses)	COG5301 COG5301; Phage-related tail fibre protein [Mobilome: prophages, transposons].	90.69
Jordarchaeia_QZMA23B3_QZM_A2_3_2894	QZMA23B3_25850	Protein conserved in lipothrixviruses (filamentous archaeal viruses)	COG5301 COG5301; Phage-related tail fibre protein [Mobilome: prophages, transposons].	94.13
Jordarchaeia_QZMA23B3_QZM_A2_3_2894	QZMA23B3_25860
Jordarchaeia_QZMA23B3_QZM_A2_3_2894	QZMA23B3_25870
Jordarchaeia_QZMA23B3_QZM_A2_3_2894	QZMA23B3_25880
Jordarchaeia_QZMA23B3_QZM_A2_3_2894	QZMA23B3_25890
Jordarchaeia_QZMA23B3_QZM_A2_3_2894	QZMA23B3_25900	Major capsid protein, SIRV2-like	Rudiviridae_SIRV2-like MCP; NP_666560; Sulfolobus islandicus rod-shaped virus 2; PDBid:3J9X	100
Jordarchaeia_QZMA23B3_QZM_A2_3_2894	QZMA23B3_25910
Jordarchaeia_QZMA23B3_QZM_A2_3_2894	QZMA23B3_25920	Family B DNA polymerase, protein-primed	2PY5_B DNA polymerase (E.C.2.7.7.7)/DNA; protein-dna complex, REPLICATION, TRANSFERASE-DNA COMPLEX; HET: EDO; 1.6A {Bacillus phage phi29} SCOP: c.55.3.5, e.8.1.1	100
Jordarchaeia_QZMA23B3_QZM_A2_3_2894	QZMA23B3_25930
Jordarchaeia_QZMA23B3_QZM_A2_3_2894	QZMA23B3_25940
Jordarchaeia_QZMA23B3_QZM_A2_3_5630	QZMA23B3_30190
Jordarchaeia_QZMA23B3_QZM_A2_3_5630	QZMA23B3_30200
Jordarchaeia_QZMA23B3_QZM_A2_3_5630	QZMA23B3_30210
Jordarchaeia_QZMA23B3_QZM_A2_3_5630	QZMA23B3_30220	Family B DNA polymerase, protein-primed	2PY5_B DNA polymerase (E.C.2.7.7.7)/DNA; protein-dna complex, REPLICATION, TRANSFERASE-DNA COMPLEX; HET: EDO; 1.6A {Bacillus phage phi29} SCOP: c.55.3.5, e.8.1.1	100
Jordarchaeia_QZMA23B3_QZM_A2_3_5630	QZMA23B3_30230
Jordarchaeia_QZMA23B3_QZM_A2_3_5630	QZMA23B3_30240	Major capsid protein, SIRV2-like	Rudiviridae_SIRV2-like MCP; NP_666560; Sulfolobus islandicus rod-shaped virus 2; PDBid:3J9X	100
Jordarchaeia_QZMA23B3_QZM_A2_3_5630	QZMA23B3_30250
Jordarchaeia_QZMA23B3_QZM_A2_3_5630	QZMA23B3_30260

## Sheet: Table S4
Table S4. Minimal information for uncultivated viruses (MIUViGs) associated to novel viruses
Virus	Source	Assembly software	Virus identification software	Predicted genome type	Predicted genome structure	Detection type	Assembly quality	Number of contigs	Completeness score	Completeness approach	Genome annotation
Muninn virus	Untargeted metagenome reconstructed from Yellowstone DNA as described in Zaremba-Niedwiedzka et al (2017)	Unicycler v0.4.4 using Illumina reads plus Nanopore reads for gap-closing;	Virsorter2, together with protein annotation and phylogenetic reconstruction of major capsid proteins using reference sequence datasets;	dsDNA	Non-segmented. Linear	Independent sequence	High-quality draft genome	1	1	55 bp 100% identical palindromic repeat at both ends, typical signature of linear dsDNA viruses replicated by pPolBs	See text
Huginn virus	Untargeted metagenome reconstructed from Yellowstone DNA as described in Zaremba-Niedwiedzka et al (2017)	Unicycler v0.4.4 using Illumina reads plus Nanopore reads for gap-closing;	Virsorter2, together with protein annotation and phylogenetic reconstruction of major capsid proteins using reference sequence datasets;	dsDNA	Non-segmented. Circular	Independent sequence	High-quality draft genome	1	1	Predicted as circular by Unicycler and assembled as a circular permutation compared to a previous assembly (Fig. S1). 8 read pairs connect the two contig boundaries	See text

## Sheet: Table S5
Table S5. Primer sequences used for long-range PCR
Type	Region	Contig	Position	Direction	Primer name	Length	GC	Tm	Sequence
Gap closing	Gap1	1	~0.5 kb at 5' from contig boundary	Toward contig boundary	GC1a1	27	51.9	61.7	CGCATAGTTTAACTGTAAGCTGCCGGC
Gap closing	Gap1	1	~1 kb at 5' from contig boundary	Toward contig boundary	GC1a2	24	54.2	70.1	CTTGACCGAACTCGTGAACAACCG
Gap closing	Gap1	3	~0.5 kb at 5' from contig boundary	Toward contig boundary	GC3a1	27	51.9	61.1	GCGGAGTCATCCTAAAATAAGTGGGCG
Gap closing	Gap1	3	~1 kb at 5' from contig boundary	Toward contig boundary	GC3a2	26	53.8	61.9	ATCCTCCCTCAACCTGTCGATGAACG
Gap closing	Gap2	1	~0.5 kb at 5' from contig boundary	Toward contig boundary	GC1b1	24	54.2	60.7	CGCTCAACACTACGCTCCAAATGC
Gap closing	Gap2	1	~0.5 kb at 5' from contig boundary	Toward contig boundary	GC1b2	27	51.9	60.3	CACCTCTAATCTCAGGTAAACGGCTGG
Gap closing	Gap2	3	~0.5 kb at 5' from contig boundary	Toward contig boundary	GC3b1	26	50.0	60.0	ATACCTATACCAAACCGCAGCCTACG
Gap closing	Gap2	3	~2 kb at 5' from contig boundary	Toward contig boundary	GC3b2	24	54.2	60.6	CCAGCGAAATGCCCTGATTACTGC
Control reactions	Ribosomal protein gene array	1	~2 kb at 5' from ribosomal protein cluster	Forward	PCrpa1	26	50.0	60.5	ATAAACTTCAGGGCACACCGAGTAGC
Control reactions	Ribosomal protein gene array	1	~0 kb at 5' from ribosomal protein cluster	Forward	PCrpa2	24	50.3	62.2	TGGACCCGGATACCACAGCTAAGG
Control reactions	Ribosomal protein gene array	1	~11.5 kb within ribosomal protein cluster	Reverse	PCrpb1	26	53.8	61.0	TTACTAGAAGAGCTGAGCCTGGAGGG
Control reactions	Ribosomal protein gene array	1	~8 kb within ribosomal protein cluster	Reverse	PCrpb2	25	52.0	58.5	GTAAGATGGGCGGTCGTCTATTAGG
Control reactions	Ribosomal RNA gene operon	1	~0.5 kb at 5' from 16S rRNA gene	Forward	PCrRa1	25	56.0	61.4	TATCGGTGTCCCTCCCACTATACGC
Control reactions	Ribosomal RNA gene operon	1	~1 kb at 5' from 16S rRNA gene	Forward	PCrRa2	28	50.0	60.1	GAAGGCGGTAAAGCTAGAGTAGTTCACC
Control reactions	Ribosomal RNA gene operon	1	~0.2 kb at 3' from 23S rRNA gene	Reverse	PCrRb1	26	50.0	59.6	CACATACCGCCATTCATCTTCTCAGC
Control reactions	Ribosomal RNA gene operon	1	~0 kb at 3' from 23S rRNA gene	Reverse	PCrRb2	26	53.8	53.0	CTTCAACCTTAACAGCACGACGCTCG

## Sheet: Table S6
Table S6. Long-range PCR cycling parameters
Reaction	Process	Temperature (degree C)	Duration (min)
Control (RP and rRNA)	Initial denature	95	5
Control (RP and rRNA)	30 cycles: denature	95	1
Control (RP and rRNA)	30 cycles: annealing	58	1
Control (RP and rRNA)	30 cycles: extension	70	15
Control (RP and rRNA)	Final extension	70	15
Gap1	Initial denature	95	5
Gap1	30 cycles: denature	95	1
Gap1	30 cycles: annealing	57	1
Gap1	30 cycles: extension	70	12
Gap1	Final extension	70	20
Gap2	Initial denature	95	5
Gap2	30 cycles: denature	95	1
Gap2	30 cycles: annealing	58	1
Gap2	30 cycles: extension	70	10
Gap2	Final extension	70	20
